# Supplementary material for: Minimally invasive percutaneous nephrolithotomy improves stone-free rates for impacted proximal ureteral stones: A systematic review and meta-analysis
Source: PLoS One. 2017 Feb 2;12(2):e0171230. doi: 10.1371/journal.pone.0171230 (PMC5289591; doi:10.1371/journal.pone.0171230)
Supplement: S2 Table — (XLSX) [file pone.0171230.s003.xlsx]

## Sheet: Sheet1
Subjects	Items	Standards	Score
Selection	1.Is the case definition adequate?	1.Yes, with independent validation*	1
		2.Yes, eg record linkage or based on self reports
		3.No description
	2.Representativeness of the cases	1.Consecutive or obviously representative series of cases*	1
		2.Potential for selection biases or not stated
	3.Selection of Controls	1.Community controls*
		2.Hospital controls	0
		3.No description
	4.Definition of Controls	1.No history of disease (endpoint)*	1
		2.No description of source
Comparability	Comparability of cases and controls on the basis of the design or analysis	1.Study controls for the most important factor*	1
		2.Study controls for any additional factor (This criteria could be modified to indicate specific control for a second important factor*	1
Exposure	1.Ascertainment of exposure	1.Secure record (eg surgical records)*	1
		2.Structured interview where blind to case/control status*
		3.Interview not blinded to case/control status
		4.Written self report or medical record only
		5.No description
	2.Same method of ascertainment for cases and controls	1.Yes*	1
		2.No
	3.Non-Response Rate	1.Same rate for both groups*	1
		2.Non respondents described
		3.Rate different and no designation
			8
