# Supplementary material for: Minimally invasive percutaneous nephrolithotomy improves stone-free rates for impacted proximal ureteral stones: A systematic review and meta-analysis
Source: PLoS One. 2017 Feb 2;12(2):e0171230. doi: 10.1371/journal.pone.0171230 (PMC5289591; doi:10.1371/journal.pone.0171230)
Supplement: S4 Table — (XLS) [file pone.0171230.s005.xls]

## Sheet: characters
Study	Author	Year	Country	Type	Surgery	Number	Male/Female	Age	Stone Size	Stone Position	Stone Station
1	Sun	2008	China	RCT	MIPCNL	44	30/14	40.4±8.4	14.7±2.0	Proximal	Impacted
					R-URSL	47	31/16	39.6±7.3	14.6±1.8	Proximal	Impacted
2	Yang	2012	China	RCT	MIPCNL	91	53/38	45.2±14.7	158.7±96.8	Proximal	Impacted
					R-URSL	91	54/37	46.4±15.1	134.2±83.3	Proximal	Impacted
3	Gu	2013	China	RCT	MIPCNL	30	17/13	42.5±10.1	16.23±2.5	Proximal	Impacted
					F-URSL	29	11/18	44.22±13.0	17.27±2.5	Proximal	Impacted
4	Liu	2013	China	RCT	MIPCNL	45	23/22	46.35±10.31	146.85±30.36	Proximal	Impacted
					R-URSL	45	25/20	43.41±10.17	148.13±27.52	Proximal	Impacted
5	Zhang	2014	China	Cohort	MIPCNL	32	24/8	42.7±13.6	15.6±2.5
	18-20F				F-URSL	44	29/15	43.3±11.0	14.9±2.3
					MIPCNL	242
					URL	256
					R-URL	183
					F-URL	73

## Sheet: operative data
Study	Author	Year	Country	Type	Surgery	Number	Operation Time		Hospital Time		Initial SFR	Overall SFR	Transferrred to Other Surgery (Surgery Failure)			Postoperative SWL	Cost
							MD	SD	MD	SD			Number	Other Surgery	Reason		MD	SD
1	Sun	2008	China	RCT	MIPCNL	44	75.4	11.8	6.3	0.5	95.3% (42/44)	100% (44/44)	1	Ureterolithotomy	bad angulation	None
					URSL	47	30.6	7.8	2.1	0.4	79.5% (37/47)	86.4% (40/47)	3	Ureterolithotomy	tortuous ureter	None
2	Yang	2012	China	RCT	MIPCNL	91	27.4	2.3	None	None	97.8% (89/91)	100% (91/91)	0			0	1592	166.4
					URSL	91	45.2	3.1	None	None	71.4% (65/91)	89% (80/91)	3	2 to MIPCNL; 1 to Ureterolithotomy	2 difficult to insert ureteroscope; 1 significant ureteral injury	23	1107.7	80.9
3	Gu	2013	China	RCT	MIPCNL	30	96.2	21.3	4.6	1.8	93.3% (27/30)	100% (30/30)	0			0
	12-18F				F-URSL	29	66.7	13.8	1.9	1.3	41.4% (12/29)	89.7% (26/29)	9	7 to F-URSL; 1 to MIPCNL; 1 to SWL	Upward-migrating stone	3
4	Liu	2013	China	RCT	MIPCNL	45	53.8	19.2	6.8	3.1	91.11% (41/45)	97.78% (44/45)	0			3
					URSL	45	60.1	18.7	5.2	0.7	51.11% (23/45)	82.22% (37/45)	0			17
5	Zhang	2014	China	Cohort	MIPCNL	32	49.3	11.7	4.2	1.1		93.7% (30/32)
	18-20F				F-URSL	44	67.2	17.3	1.8	0.8		84.1% (37/44)
Operation Time
					MI-PCNL			URSL
Study	Author	Year	Country	Type	MD1	SD1	n1	MD2	SD2	n2
1	Sun	2008	China	RCT	75.4	11.8	44	30.6	7.8	47
2	Yang	2012	China	RCT	27.4	2.3	91	45.2	3.1	91
3	Gu	2013	China	RCT	96.2	21.3	30	66.7	13.8	29
4	Liu	2013	China	RCT	53.8	19.2	45	60.1	18.7	45
5	Zhang	2014	China	Cohort	49.3	11.7	32	67.2	17.3	44
Hospital Time
					MI-PCNL			URSL
Study	Author	Year	Country	Type	MD1	SD1	n1	MD2	SD2	n2
1	Sun	2008	China	RCT	6.3	0.5	44	2.1	0.4	47
2	Gu	2013	China	RCT	4.6	1.8	30	1.9	1.3	29
3	Liu	2013	China	RCT	6.8	3.1	45	5.2	0.7	45
4	Zhang	2014	China	Cohort	4.2	1.1	32	1.8	0.8	44
Initial SFR
					MI-PCNL			URSL
Study	Author	Year	Country	Type	a	b	n1	c	d	n2
1	Sun	2008	China	RCT	42	2	44	37	10	47
2	Yang	2012	China	RCT	89	2	91	65	26	91
3	Gu	2013	China	RCT	27	3	30	12	17	29
4	Liu	2013	China	RCT	41	4	45	23	22	45
Overall SFR
					MI-PCNL			URSL
Study	Author	Year	Country	Type	a	b	n1	c	d	n2
1	Sun	2008	China	RCT	44	0	44	40	7	47
2	Yang	2012	China	RCT	91	0	91	80	11	91
3	Gu	2013	China	RCT	30	0	30	26	3	29
4	Liu	2013	China	RCT	44	1	45	37	8	45
5	Zhang	2014	China	Cohort	30	2	32	37	7	44
Surgical Conversion (Surgery Failure)
					MI-PCNL			URSL
Study	Author	Year	Country	Type	a	b	n1	c	d	n2
1	Sun	2008	China	RCT	1	43	44	3	44	47
2	Yang	2012	China	RCT	0	91	91	3	88	91
3	Gu	2013	China	RCT	0	30	30	9	20	29
Postoperative SWL
					MI-PCNL			URSL
Study	Author	Year	Country	Type	a	b	n1	c	d	n2
1	Yang	2012	China	RCT	0	91	91	23	68	91
2	Gu	2013	China	RCT	0	30	30	3	26	29
3	Liu	2013	China	RCT	3	42	45	17	28	45
Cost
					MI-PCNL			URSL
Study	Author	Year	Country	Type	MD1	SD1	n1	MD2	SD2	n2
1	Yang	2012	China	RCT	1592	166.4	91	1107.7	80.9	91

## Sheet: complications
Study	Author	Year	Country	Type	Number	Fever	Pain	Hematuria	Mean Hb Decrease	Blood Transfusion	Arterial embolization	Perforation		Stricture		Infectious Shock
1	Sun	2008	China	MIPCNL	44				No significant	1	1	0		0
				URSL	47				No significant	0	0	1	Only Stent	0
2	Yang	2012	China	MIPCNL	91	5				2				0		0
				URSL	91	14				0				2	1 endoureterotomy; 1 open ureterourterostomy	1
3	Gu	2013	China	MIPCNL	30	17	15	15	No significant	0		0
				F-URSL	29	5	12	5	No significant	0		1
4	Liu	2013	China	MIPCNL	45	3						0		1
				URSL	45	2						1		2
5	Zhang	2014	China	MIPCNL	32	3			1	0
				F-URSL	44	3			0	0
					MIPCNL			URSL
ID	Author	Year	Country	Complication	a	b	n1	c	d	n2
1	Gu	2013	China	Pain	15	15	30	12	17	29
1	Yang	2012	China	Fever	5	86	91	14	77	91
2	Gu	2013	China	Fever	17	13	30	5	24	29
3	Liu	2013	China	Fever	3	42	45	2	43	45
4	Zhang	2014	China	Fever	3	29	32	3	41	44
1	Gu	2013	China	Hematuria	15	15	30	5	24	29
1	Sun	2008	China	Perforation	0	44	44	1	46	47
2	Gu	2013	China	Perforation	0	30	30	1	28	29
3	Liu	2013	China	Perforation	0	45	45	1	44	45
1	Yang	2012	China	Stricture	0	91	91	2	89	91
2	Liu	2013	China	Stricture	1	44	45	2	43	45
1	Sun	2008	China	Blood Transfusion	1	43	44	0	47	47
2	Yang	2012	China	Blood Transfusion	2	89	91	0	91	91
3	Zhang	2014	China	Hb decrease	1	31	32	0	44	44
				PCNL出血情况较多年前已有明显改善，相信随着技术进步及解剖认识加深，会明显MPCNL降低出血风险				输尿管穿孔及狭窄是较为常见的URL术后并发症。其后期治疗及预后效果较差。
